# Supplementary material for: Ultrafiltration Membranes Functionalized with Copper Oxide and Zwitterions for Fouling Resistance
Source: Membranes (Basel). 2022 May 23;12(5):544. doi: 10.3390/membranes12050544 (PMC9145826; doi:10.3390/membranes12050544)
Supplement: Supplementary file 1 [file membranes-12-00544-s001.zip]

Archive with 1 entries (1 files):
- membranes-1720891-supplementary.pdf
